# Supplementary material for: TCF1 and LEF1 promote B-1a cell homeostasis and regulatory function
Source: Nature. 2025 Aug 20;646(8084):442–51. doi: 10.1038/s41586-025-09421-0 (PMC12507693; doi:10.1038/s41586-025-09421-0)
Supplement: Supplementary file 3 — Source Data Fig. 1 [file 41586_2025_9421_MOESM3_ESM.xlsx]

## Sheet: 1g
HD	CLL	PBMC (PI)	PF (PI)	SDB/OME
1.03	93.7	0.61	1.1	1.42
1.87	73.3	12.4	38.2	1.89
1.26	89.8	32.9	82.3	2.3
1.06	27.8			1.25
0.38	91.3			0.83
0.087	70.8			0.77
0.15	98.8
	99.4
	98.6
	96.3
	51.9

## Sheet: 1h
CD43+CD+	CD43-CD5+	CD43-CD5-
10.3	6.31	2.21
14.3	4.24	1.51
9.78	5.56	2.63

## Sheet: 1i
	TCF1	LEF1
P1	0.619764	1.45205
P2	0.92549	1.81733
P3	0.482102	1.23668
P4	1.38776	1.02447
P5	1.67772	0.992933
P6	1.22825	1.48066
P7	1.1974	1.43478
P8	1.38034	1.42211
P9	1.3481	1.40488
P10	1.38952	1.41891
P11	1.5139	2.16304

## Sheet: 1k
B-1			B-2			B-1a			B -1b
WT	TCF1-/-	dKO	WT	TCF1-/-	dKO	WT	TCF1-/-	dKO	WT	TCF1-/-	dKO
28.9	35.5	22.9	31.2	33	34.6	15.1	26.7	14.9	5.31	20.2	18.5
43	25.6	12.8	30.8	30.3	40.7	32.9	27.8	9.07	8.91	11.1	11.4
33.9	23.3	14	33.6	41.3	45.1	38.9	22.4	8.08	13.6	8	14.8
28.5	24.2	16	35.5	35	53.7	27.6	26.3	8.19	10.2	8.16	11.3
WT	LEF1-/-	dKO	WT	LEF1-/-	dKO	WT	LEF1-/-	dKO	WT	LEF1-/-	dKO
28.8	21.1	12.8	37.5	44.5	50.4	33.6	14	5.68	5.47	12.6	8.92
40.1	27.2	24.9	30.8	33.7	39.6	39.2	21.9	15.1	12.6	16.9	17.4
47.9	24.5	15.5	18.7	32.1	50.6	51.5	14.1	9.39	13.8	17	11
47.3	19.7	23.2	21.2	35.2	45.7	38.3	8.45	16.4	25.1	19.5	13
40.5	29.8	24.4	40.5	30.8	41.8	30.8	15.6	13.1	15.9	24.1	19.9
49.1	21.5		26.5	50.3		43.6	10		16	14.6

## Sheet: 1m
B-1			FOB
WT	TCF1-/-	dKO	WT	TCF1-/-	dKO
0.83	0.33	0.55	84.2	82.6	83.6
0.84	0.51	0.43	78.9	82.7	84.4
0.97	0.52	0.35	82.8	85.2	78.8
0.98	0.54	0.48	82.7	85.3	82
1			83.1
WT	LEF1-/-	dKO	WT	LEF1-/-	dKO
2.04	0.42	0.34	79.4	82.9	85.2
1.1	0.62	0.41	81.1	82.4	86
1.39	0.56	0.46	82.5	80.4	84.2
1.1	0.55	0.39	81.4	85.1	81
0.76	0.51	0.54	84.5	81.5	83
1.44	0.42		83.3	82

## Sheet: 1n
PC-B-1a		PC-B-1b		SP-B-1		SP-FOB
WT	dKO	WT	dKO	WT	dKO	WT	dKO
10.3	2.42	2.93	2.17	0.2	0.12	75	77
10.1	3.45	2.62	2.7	0.34	0.15	73.7	78.4
13.9	2.14	5.05	3.96	0.47	0.2	80.7	72.8
8.41	3.29	2.44	3.72	0.25	0.19	78.2	81.4
	1.34		1.63		0.13		75.2
	3.33		2.3		0.12		74.2
	4.64		4.73		0.13		80.5
