# Supplementary material for: TCF1 and LEF1 promote B-1a cell homeostasis and regulatory function
Source: Nature. 2025 Aug 20;646(8084):442–51. doi: 10.1038/s41586-025-09421-0 (PMC12507693; doi:10.1038/s41586-025-09421-0)
Supplement: Supplementary file 4 — Source Data Fig. 2 [file 41586_2025_9421_MOESM4_ESM.xlsx]

## Sheet: 2b
	Ki67+			TCF1			LEF1
week	4	8	16	4	8	16	4	8	16
	15.6	8.06	7.69	2022	1863	1869	1915	1474	1608
	17	4.7	4.56	2239	1655	1721	1805	1361	1388
	11.9	10.2	7.61	2084	1866	1730	1710	1456	1543
	18.1	11.5		2094	1776		1753	1434
	21.3			2227			1905

## Sheet: 2c
	WT					dKO
4	1.04635	0.9328	0.57984	0.7252	x105	0.143976	0.241164	0.391776	0.162016	x105
7	2.52875	2.94784	1.35143			0.52578	0.650875	0.593865	0.42777
14	5.427	5.143	5.211			1.7633	1.3024	1.22766

## Sheet: 2d
B-1a		B-2
WT	dKO	WT	dKO
26.1	4.44	30	12.61
16.6	3.92	17.48	11.53
22	7.35	26.16	16.35
	6.31		16.2

## Sheet: 2f
	WT	dKO
Ighv11-2/Igkv14-126	0.0547999	0.0215867
Ighv12-3/Igkv4-91	0.0344964	0.0116236
Ighv9-3/Iglv2	0.0100532	0.0151291

## Sheet: 2g
WT	dKO	x105
1.49713	0.339845
2.07375	0.36816
1.5876	0.43674
2.5024	0.710515
2.5929
1.69328

## Sheet: 2h
PC		SP
CreCD19+	CreCD19+Ets1fl/fl	CreCD19+	CreCD19+Ets1fl/fl
9.81	5.03	0.71	0.73
13	3.93	0.76	0.63
11.8	6.07	0.58	0.52
7.33	5.23	0.47	0.34
5.33	5.11	0.39
