# Supplementary material for: TCF1 and LEF1 promote B-1a cell homeostasis and regulatory function
Source: Nature. 2025 Aug 20;646(8084):442–51. doi: 10.1038/s41586-025-09421-0 (PMC12507693; doi:10.1038/s41586-025-09421-0)
Supplement: Supplementary file 5 — Source Data Fig. 3 [file 41586_2025_9421_MOESM5_ESM.xlsx]

## Sheet: 3b
	BCL2	TCF1		BCL2	LEF1			MYC	TCF1		MYC	LEF1
B-1a	1687	2022	B-1a	1636	1915		B-1a	1451	1570	B-1a	1783	1765
	1963	2239		1944	1805			1561	1534		1697	1798
	1841	2084		1817	1710			1681	1684		1527	1704
	1714	2094		1759	1753			1666	1933		1484	1752
	1764	2227		1779	1905			1530	1579		1386	1701
	1744	1863		1782	1474			1697	1649		1557	1748
	1564	1655		1560	1361		B-1b	1246	1174	B-1b	1519	1383
	1733	1866		1732	1456			1300	1122		1404	1440
	1735	1776		1654	1434			1422	1331		1295	1331
	1527	1869		1534	1608			1412	1553		1282	1396
B-1b	1655	1721	B-1b	1665	1388			1261	1206		1109	1355
	1628	1730		1660	1543			1374	1228		1237	1395
	968	1016		944	947		B-2	668	875	B-2	810	1133
	1209	1228		1207	951			681	795		721	1135
	1151	1116		1132	900			791	944		696	1014
	952	1053		982	881			793	1017		680	1072
	1068	1124		1075	968			641	856		549	1033
	1072	966		1084	785			731	887		626	1063
B-2	1043	898	B-2	1039	751
	1130	959		1122	778
	1059	909		1001	742
	947	1015		952	891
	1082	999		1087	813
	938	945		968	866
