# Supplementary material for: TCF1 and LEF1 promote B-1a cell homeostasis and regulatory function
Source: Nature. 2025 Aug 20;646(8084):442–51. doi: 10.1038/s41586-025-09421-0 (PMC12507693; doi:10.1038/s41586-025-09421-0)
Supplement: Supplementary file 6 — Source Data Fig. 4 [file 41586_2025_9421_MOESM6_ESM.xlsx]

## Sheet: 4c
B-1a	B-1b	B-2
1568	1385	412
1730	1614	456
1518	1505	420
1616	1446	427
1617	1440	430
1755	1650	467
1558	1556	438
1617	1472	430

## Sheet: 4d
TCF1Hi	TCF1Low	LEF1Hi	LEF1Low
28.1	12	42.6	18.3
34.5	17.5	30.7	15
26.6	10.3	32.7	17.1
23.9	13.3	28.8	12.3
30.2	16.3	36.6	19.6
30.9	16.5	31.1	16.9

## Sheet: 4e
	TCF1WTLEF1WT											TCF1ΔLEF1Δ
B-1a	20.1	42.9	29.8	22.9	16.4	21.5	16.6	18.4	26.3	21.7	22.2	17.2	11.7	7.42	13.5	19
B-1b	2.16	2.31	2.41	2.06	1.03	2.96	2.73	2.98	4.65	3.89	3.3	6.65	4.86	5.3	7.23	4.07

## Sheet: 4g
TCF1			LEF1
CD19HiIL10+	CD19LowIL10+	IL10neg	CD19HiIL10+	CD19LowIL10+	IL10neg
3596	2672	1848	1797	1401	1013
3196	2308	1694	2259	1711	1037
3583	2631	1826	1813	1314	925

## Sheet: 4h
CD19lo		CD19hi
WT	dKO	WT	dKO
0.43	1.04	0.39	0.15
0.41	0.53	0.57	0.15
0.37	0.4	0.33	0.14
0.46	0.55	0.33	0.2
0.39		0.28
0.39		0.26

## Sheet: 4i
	TCF1 MFI	IL10+%		LEF1 MFI	IL10+%
B-1a	515	24.3	B-1a	508	14.7
	514	30.4		591	23.5
	604	27.3		528	20
	773	19		541	38.3
	610	19.9		532	28.5
	612	20.6		501	29.8
B-1b	440	7.34	B-1b	431	4.67
	432	11.2		492	6.34
	522	10.6		458	7.46
	425	6.35		431	10.3
	337	7.21		438	9.66
	377	7.48		429	12.7
B-2	322	0.21	B-2	287	0.64
	271	0.67		317	1.29
	336	0.34		294	1.31
	425	1.24		272	0.67
	337	0.94		271	1.43
	377	1.96		275	1.61

## Sheet: 4j
	CD5 MFI	%IL-10+
WT	1428	16.6
	1542	18.4
	1389	26.3
	1483	21.7
	1507	22.2
dKO	1250	17.2
	996	11.7
	1006	7.42
	873	13.5
	993	19

## Sheet: 4k
	PBS					WT/B-1					dKO/B-1
10	0	0	0	0	0	0	0	0	0	0	0	0	0	0	0
11	0	0	0	0	0	0	0	0	0	0	0	0	0	0	0
12	0	0	0	0	0	0	0	0	0	0	0	0	0	0	0
13	0	0	0	0	0	0	0	0	0	0	0	0	0	0	0
14	0	0	0	0	0	0	0	0	0	0	0	0	0	1.5	0
15	0.5	0.5	0.5	0	0.5	0	0	0	0	0	0	0.5	0	1.5	0
16	0.5	0.5	0	0.5	0.5	0	0	0	0	0	0	0.5	0	1.5	0
17	1	1	0	1	1	0	0	0	0	0	0	0.5	0	1.5	0
18	1	1.5	0	0.5	1	0.5	0	0	0	0	0	0.5	0	1.5	0.5
19	1	1.5	0	0.5	1	0.5	0	0.5	0	0	0.5	0.5	0	1.5	0.5
20	1	1.5	0.5	0.5	1	0	0	0.5	0	0	0	0.5	0	1.5	0.5
21	1	1.5	0	1	1	0		0.5	0	0	0.5	0	1	1.5	1
22	0.5	1.5	0	0.5	1	0		0.5	0	0	1	0	1.5	1.5	1
23	0.5	1.5	0	0	1	0		0.5	0	0.5	0.5	0	1	1.5	0.5
24	0	1.5	0	0	1	0		0.5	0	0	0.5	0	1	1.5	0.5
