# Supplementary material for: TCF1 and LEF1 promote B-1a cell homeostasis and regulatory function
Source: Nature. 2025 Aug 20;646(8084):442–51. doi: 10.1038/s41586-025-09421-0 (PMC12507693; doi:10.1038/s41586-025-09421-0)
Supplement: Supplementary file 7 — Source Data Fig. 5 [file 41586_2025_9421_MOESM7_ESM.xlsx]

## Sheet: 5b
WT/Isotype	dKO/Isotype	Wt/IL-10R	dKO/IL10
2.72015	1.19426	1.68464	0.875
2.55714	0.820841	1.65333	0.949
2.63869	1.13978	1.60052	0.849

## Sheet: 5c
WT/Isotype	dKO/Isotype	Wt/IL-10R	dKO/IL10
22.2	34.4	39.4	53
20.1	33.5	39.1	54
15.1	33.8	40.2	54.1

## Sheet: 5d
	WT			dKO
LPS	1.0224	1.02033	1.05165	0.706186	0.813528	0.603226
LPS+IL-10	1.26651	1.26941	1.18462	1.06875	1.1309	1.11277

## Sheet: 5g
WT							dKO
	MycHi			MycLo				MycHi			MycLo
0	67.1	67.2	63.8	30.8	30.9	34.5	0	78.5	67.5	70.6	20.4	30.6	27.8
1	77.7	78.4	76	20.9	20	22.1	1	88	88.2	80.4	11.6	10.8	18.1
2	72.7	71.3	70.7	25.6	27.2	27.8	2	90.1	91.2	90.6	8.85	8.18	8.58
3	55.6	55.8	58.1	42.7	42.8	40.4	3	85.5	88.6	86.3	13.5	10.5	13.3
4	46	48.3	50.9	52.6	50.1	47.5	4	82	89.7	85.2	16.9	9.61	13.8
5	49.3	51.5	45.2	49.4	47.5	53.3	5	83.8	88.5	82.5	15.5	10.8	16.8

## Sheet: 5h
WT	TCF7KO	LEF1KO
0.634307	0.2928	0.446923
0.755814	0.23609	0.328873
0.841667	0.358065	0.684906

## Sheet: 5j
FCRL5
	WT			dKO
0	0.937	0.987	1.077	0.999	0.935	1.066
1	0.801	0.843	0.943	0.877	0.949	0.924
2	0.641	0.669	0.76	0.841	0.847	0.948
3	0.465	0.497	0.605	0.691	0.727	0.828
4	0.379	0.411	0.51	0.63	0.656	0.732
5	0.386	0.411	0.455	0.619	0.611	0.644
CD86
	WT			dKO
0	0.951	1.054	0.996	0.811	1.235	0.954
1	1.735	1.871	1.789	1.449	3.024	1.603
2	1.583	1.635	1.692	1.694	3.425	1.914
3	1.124	1.178	1.323	1.453	3.186	1.877
4	0.918	1.027	1.088	1.55	2.658	1.712
5	0.983	1.079	1.064	1.356	2.401	1.631
CD19
	WT			dKO
0	0.966	0.984	1.05	0.94	1.073	0.986
1	0.756	0.761	0.876	0.86	1.079	0.876
2	0.556	0.548	0.647	0.758	0.971	0.845
3	0.349	0.358	0.457	0.627	0.867	0.701
4	0.277	0.295	0.369	0.592	0.79	0.632
5	0.302	0.318	0.322	0.589	0.773	0.561
