# Supplementary material for: TCF1 and LEF1 promote B-1a cell homeostasis and regulatory function
Source: Nature. 2025 Aug 20;646(8084):442–51. doi: 10.1038/s41586-025-09421-0 (PMC12507693; doi:10.1038/s41586-025-09421-0)
Supplement: Supplementary file 8 — Source Data Extended Data Fig. 1 [file 41586_2025_9421_MOESM8_ESM.xlsx]

## Sheet: 1b
	TCF7	LEF1
T1	61.2274	192.509
T2	60.6148	254.046
T3	83.819	484.778
FO	59.7202	115.067
GC	50.3641	76.1174
MZ	66.2266	89.1467
B-1a	320.831	463.803
Mem B	250.118	469.967
FO	81.7587	178.918
B-1b	52.959	70.833
B-1a	155.909	103.418

## Sheet: 1e
PC-TCF1			PC-LEF1			SP-TCF1						SP-LEF1
B-1a	B-1b	B2	B-1a	B-1b	B2	B-1	FO	MZ	T1	T2	T3	B-1	FO	MZ	T1	T2	T3
439	416	183	897	820	414	395	248	319	276	287	249	393	246	326	270	285	252
462	460	196	889	834	436	389	240	303	260	274	238	374	234	305	262	274	242
489	457	211	915	827	474	330	208	266	222	249	209	333	214	277	216	254	220
407	349	184	769	664	402	336	215	278	226	248	214	351	226	289	247	273	238
380	343	182	768	667	417

## Sheet: 1g
TCF1
Pre-Pro B	Pro B	Pre B	Immature B	Mature B	B1-P
52	89.5	53.7	53.1	54.6	124
45.5	92.8	47.4	47.9	50.1	57
43.9	98	47.6	48.6	49.3	89.1
49.6	110	54.2	54.4	56.4	76
36.1	64.6	42.4	40.1	43.9	63
LEF1
Pre-Pro B	Pro B	Pre B	Immature B	Mature B	B1-P
62.5	170	43.6	82.9	63.9	164
73.7	207	51	88	78.1	139
72.4	209	54.7	94.1	81.2	122
72.9	253	58.8	109	82.7	122
73.3	235	58.8	109	81.3	166

## Sheet: 1i
TCF1
CD43-CD5-	CD43+CD5+
1	1.42519
1	1.17256
1	1.22813
1	1.60529
1	1.36665
1	1.41098
LEF1
CD43-CD5-	CD43+CD5+
1	1.34425
1	1.27012
1	1.32337
1	1.352
1	1.38967
1	1.42617

## Sheet: 1j
	CD43+CD5+						CD43-CD5+						CD43-CD5-
TCF1	1.15065	1.24541	0.900763	1.13556	0.83704	1.13999	0.802009	0.92	0.805344	0.863458	0.762143	0.866322	1	1	1	1	1	1
LEF1	1.27844	1.41957	1.21273	1.33783	1.19911	1.23292	0.930119	1.08121	1.00229	1.05397	1.02122	1.04664	1	1	1	1	1	1
	CD43+CD5+						CD43-CD5+						CD43-CD5-
CD27+	71.6	82.8	50.7	53.3	84.4	65.6	38.5	70.7	71.1	11.7	42.5	49.7	46.6	77.1	76	31.3	53	65.9
CD24+	93.2	92.4	47.9	78.7	87.5	79.3	50	85.9	73.8	24.5	50.5	58.2	56.6	89.2	78.6	36.8	51.5	65.5
IgM+	70.3	71.6	41.7	42.7	56.2	75.8	68.8	79.9	78.1	50.3	73.5	77.6	52.4	49.6	67.8	45.8	59.1	61.6
	IgA+
	CD43+CD5+	CD43-CD5+	CD43-CD5-
	4.05	1.59	8.71
	4.4	2.31	14.4
	3.47	2.09	8.15
	1.33	0.78	7.24
	6.25	1.63	7.47
	3.52	2.17	9.19
