# Supplementary material for: TCF1 and LEF1 promote B-1a cell homeostasis and regulatory function
Source: Nature. 2025 Aug 20;646(8084):442–51. doi: 10.1038/s41586-025-09421-0 (PMC12507693; doi:10.1038/s41586-025-09421-0)
Supplement: Supplementary file 9 — Source Data Extended Data Fig. 2 [file 41586_2025_9421_MOESM9_ESM.xlsx]

## Sheet: 2a 
PC-B-1			x105	PC-B-1a			x105	SP-B-1			x105
WT	TCF1-/-	dKO		WT	TCF1-/-	dKO		WT	TCF1-/-	dKO
9.0288	18.369	7.68645		3.18533	2.23839	0.80685		1.8492	0.7239	1.077
13.558	5.50746	4.77225		2.8674	0.986265	0.67032		1.773	1.1484	0.8668
28.305	5.95728	4.01089		5.43816	0.70119	0.534087		2.4648	0.9396	0.8106
22.666	12.5086	5.328		4.43412	1.77606	0.8055		2.4603	0.9269	0.81
								1.65
WT	LEF1-/-	dKO		WT	LEF1-/-	dKO		WT	LEF1-/-	dKO
10.4364	5.9904	2.76		2.68074	1.35252	0.42602		3.2315	0.674	0.9095
14.0392	7.45416	6.3296		2.96964	1.13778	0.963584		2.6657	1.0024	0.9198
20.9605	6.7232	3.9		3.9663	0.783432	0.6028		2.331	1.1979	1.0464
13.1596	4.0602	7.8991		2.59038	0.321786	1.81656		2.3552	0.684	0.9082
28.6125	6.3135	7.2		8.463	0.7488	2.27448		1.5457	0.8091	1.1752
19.5716	6.4032			4.3316	1.10142			4.1915	0.856

## Sheet: 2b
PreProB		ProB		PreB		Immature B		Mature B		B-1P
WT	dKO	WT	dKO	WT	dKO	WT	dKO	WT	dKO	WT	dKO
4.3	4.73	17.1	10.2	4.99	6.3	26.1	30.3	12.3	10.1	1.61	1.93
4.81	2.87	7.98	12.6	6.34	8.8	27.9	26.6	14.2	13.5	1.28	1.82
3.62	3.76	5.82	15.2	6.87	6.42	26.7	28	15.2	13.1	1.11	0.81
2.3	4.17	5.87	17.2	5.74	7.47	28.6	23.6	19.8	11.5	0.21	1.83
2.26	4.35	7.57	17	7.46	4.62	28.4	32.7	15.9	9.5	1.71	1.47

## Sheet: 2c
WT	dKO
415	304
435	329
502	298
450	315
457	337
429	322
430	338

## Sheet: 2d
LSK		PreProB		ProB		PreB		Immature B		Mature B
WT	dKO	WT	dKO	WT	dKO	WT	dKO	WT	dKO	WT	dKO
0.46	0.67	24.4	23.3	9.05	10.9	5.82	4.25	4.45	4.67	0.32	0.33
0.34	0.46	25	21.9	10.2	16.4	5.38	6.93	4.85	5.42	0.32	0.22
0.32	0.53	28	24	9.14	10.7	5.03	8.5	4.77	4.91	0.43	0.14
0.56	0.47	18.4	25.5	15.5	11.9	4.84	7.28	2.03	7.41	0.24	0.33
	0.35		23.4		10.4		7.28		2.7		0.18
	0.61		26		9.53		7.59		4.33		0.33
	0.6		20.8		11.4		7.95		6.12		0.3

## Sheet: 2e
PC-B-1a				PC-B-1b				PC-B-2				PC-CD5MFI
WT	TCF1-/-	LEF1-/-	dKO	WT	TCF1-/-	LEF1-/-	dKO	WT	TCF1-/-	LEF1-/-	dKO	WT	TCF1-/-	LEF1-/-	dKO
12.3	11.7	5.66	6.09	4.6	8.86	7.56	8.08	81.2	76.5	83.7	83.7	3004	2512	2151	2111
19.6	10.5	4.81	3.11	8.5	11.6	6.09	9.63	68.3	75.1	86.5	84	2982	2482	2066	2014
47.5	7.73	6.65	5.06	18.3	10.2	7.92	8.19	28.6	79.1	82.7	84.2	3220	2267	2133	2034
12.8	9.53	5.76	5.99	11.3	8.67	9.29	8.06	72.7	79.1	82.1	83.4	2478	2439	2043	2171
24.9	14.1	4.23	11.2	9.69	9.86	7.04	9.15	62.4	72.7	86	76.7	3592	2573	2057	2576
19	16.4	4.78	7.99	6.71	8.76	6.91	8.71	70.7	71.3	85.7	80.6	3177	2785	2127	2353
		6.04				5.51				86.3				2358
SP-B-1				SP-FoB				SP-MZB				SP-CD5MFI
WT	TCF1-/-	LEF1-/-	dKO	WT	TCF1-/-	LEF1-/-	dKO	WT	TCF1-/-	LEF1-/-	dKO	WT	TCF1-/-	LEF1-/-	dKO
1.69	0.92	0.8	0.78	66.9	65.9	60.3	64.7	13.6	11.6	20.9	13.2	3063	1923	1614	1402
1.8	0.62	1.11	0.54	68.9	67.3	61.9	56.3	14.3	13.7	19.8	31	2551	1695	1751	1177
1.57	0.58	0.79	0.62	65.1	63	62	65.9	12.8	15.8	17.7	13.9	2419	1636	1461	1331
0.81	0.73	0.82	0.65	66.6	60.8	65.2	65.6	13	14.1	17.5	15.5	1917	1804	1446	1401
4.54	0.78	0.81	1.77	58.6	70.7	61.1	64.4	16.2	13	25.3	14.1	3684	1870	1399	2277
	1.15	0.79	1.11		64.7	58.3	58.4		13.6	23.5	21.4		2067	1490	1572
		2.17				59.3				16.9				2503
