# Supplementary material for: TCF1 and LEF1 promote B-1a cell homeostasis and regulatory function
Source: Nature. 2025 Aug 20;646(8084):442–51. doi: 10.1038/s41586-025-09421-0 (PMC12507693; doi:10.1038/s41586-025-09421-0)
Supplement: Supplementary file 10 — Source Data Extended Data Fig. 3 [file 41586_2025_9421_MOESM10_ESM.xlsx]

## Sheet: 3c
E18.5		Day1		Day3		Day9		Week8
WT	dKO	WT	dKO	WT	dKO	WT	dKO	WT	dKO
9.7	19.8	3.54	12.3	1.2	7	3.89	6.65	0.086	0.2
7.52	22.3	2.86	3.85	1.44	6.48	2.68	15.5	0.11	0.32
6.74	15.4	2.49	5.44		5.91	5.75	13.8	0.1	0.23
	13.1	3.59			9.35	5.13	10.4	0.11	0.18
	13.6	2.02			9.37	4.06		0.14	0.13
		2.69						0.17	0.092
		2.66						0.22	0.11
								0.12

## Sheet: 3d
WT	dKO
17	6.09
14.3	4.5
15.8	4.71
14.7	4.56
16.4

## Sheet: 3e
Day1		Day3
WT	dKO	20.2	4.1
16.1	14.3	29.7	2.64
11.4	0.96		2.95
27.4	1.83		3.63
23.5			3.64
33.3
17
14.9

## Sheet: 3g
TrB-1a	TrB
93.4	88.9
82.6	67.4
78.1	52
95.4	87.3
91	76.5
89.7	78.6

## Sheet: 3i
PC Ly5b		PC Ly5a		SP Ly5b		SP Ly5a
WT	dKO	WT	dKO	WT	dKO	WT	dKO
21.7	19	68.7	72.7	12.5	5.28	14.7	13.5
31	18.2	60.8	72.4	10.5	7.35	10.9	13.7
31.1	16	61.5	76.1	18.9	5.96	22.9	15.1
29.7	13.6	60.3	78	13.3	4.31	17.4	15.2
28.9	17.3	63.5	73.5		6.03		18.8
