# Supplementary material for: TCF1 and LEF1 promote B-1a cell homeostasis and regulatory function
Source: Nature. 2025 Aug 20;646(8084):442–51. doi: 10.1038/s41586-025-09421-0 (PMC12507693; doi:10.1038/s41586-025-09421-0)
Supplement: Supplementary file 11 — Source Data Extended Data Fig. 4 [file 41586_2025_9421_MOESM11_ESM.xlsx]

## Sheet: 4a
pBLNK		pBtk		pPLC		pSyk		pERK
WT	dKO	WT	dKO	WT	dKO	WT	dKO	WT	dKO
466	206	43710	27211	448	406	4498	3203	2084	1579
456	321	36906	30891	416	361	4234	3361	2127	1897
438	370	40064	34733	461	409	3542	3446	2065	1826
353	321	36965	32729	439	318	3198	3349	1802	2089
362		33710		309		3813	3157	2296	1705
393		35949		323			2680		1906
							3306		1956

## Sheet: 4b
IgK		WT							KO
	B-1a	1401	1084	1525	1352	1372	1331	1440	1038	810	757	907	776
	B-2	3081	2339	3295	3530	3285	3466	2506	2837	2818	2619	3118	2611
IgL		WT							KO
	B-1a	5110	4124	5273	4268	4833	4805	6015	3596	3182	2933	4195	3677
	B-2	7438	6866	7634	7630	8909	8586	8644	6726	6798	6134	7868	7619

## Sheet: 4c
B-1P		B-1a
WT	dKO	WT	dKO
3634	4146	6667	6256
3534	4221	6493	5847
4317	4421	6432	6667
	4566	6083	6741
	5101
