# Supplementary material for: TCF1 and LEF1 promote B-1a cell homeostasis and regulatory function
Source: Nature. 2025 Aug 20;646(8084):442–51. doi: 10.1038/s41586-025-09421-0 (PMC12507693; doi:10.1038/s41586-025-09421-0)
Supplement: Supplementary file 12 — Source Data Extended Data Fig. 5 [file 41586_2025_9421_MOESM12_ESM.xlsx]

## Sheet: 5c
WT	dKO
37.5	49.3
41.1	42.8
42	48.2
48.8	36.9
47.5	58.5
33.5	42.7
57.1	42
45	55
39.5
52.7
42.5
41.9

## Sheet: 5d
	WT							dKO
IgM	0.521	0.401	0.277	0.526	1.037			1.353	1.343	1.146	0.414	0.582	0.437	0.373
IgG3	0.249	0.144	0.106	0.038	0.362			1.014	0.3	0.049	0.042	0.011	0.101	0.118

## Sheet: 5e
B1 PB		B1 PC
WT	dKO	WT	dKO
1.34	2.03	0.011	0.0036
0.96	2.95	0.0062	0.0085
1.91	2.83	0.00408	0.00544
2.31	2.35	0.00314	0.00965
2.04	2.61	0.016	0.00331
		0.00244	0.00286
		0.00208	0.00629
		0.00141	0.0028
		0.00131	0.00136
		0.00125	0.00605
		0.00295
		0.00495

## Sheet: 5f
WT	dKO
0.00632	0.03
0.00873	0.11
0.00545	0.074
0.022	0.053
0.00729	0.027
