# Supplementary material for: TCF1 and LEF1 promote B-1a cell homeostasis and regulatory function
Source: Nature. 2025 Aug 20;646(8084):442–51. doi: 10.1038/s41586-025-09421-0 (PMC12507693; doi:10.1038/s41586-025-09421-0)
Supplement: Supplementary file 13 — Source Data Extended Data Fig. 6 [file 41586_2025_9421_MOESM13_ESM.xlsx]

## Sheet: 6g
HD	IL7RA	IL2RG
1.68	2.4	0.18
1.54		1.02
1.23		0.28
