# Supplementary material for: TCF1 and LEF1 promote B-1a cell homeostasis and regulatory function
Source: Nature. 2025 Aug 20;646(8084):442–51. doi: 10.1038/s41586-025-09421-0 (PMC12507693; doi:10.1038/s41586-025-09421-0)
Supplement: Supplementary file 14 — Source Data Extended Data Fig. 7 [file 41586_2025_9421_MOESM14_ESM.xlsx]

## Sheet: 7a
WT	KO	pg/mL
1268.39	818.166
1216.62	729.772
1219.77	765.84
1198.32	765.84
1105.64	1083.33
1187.6	1090.76
1150.31	1026.41

## Sheet: 7b
CD138+		CD138+Lag3+
WT	dKO	WT	dKO
3.51	2.32	0.23	0.059
3.23	4.13	0.27	0.083
4.54	2.81	0.36	0.077
4.41	5.21	0.29	0.12
2.61	5.63	0.42	0.18

## Sheet: 7c
TCF1					LEF1
B-1a	B10	MZB	T2-MZP	FO	B-1a	B10	MZB	T2-MZP	FO
1134	906	866	873	608	1199	1142	1102	1066	762
1228	989	956	915	639	1117	1101	1077	1003	709
1165	964	930	959	678	1308	1130	1093	1096	809
1542	1058	1027	982	689	1357	1174	1143	1107	827
1454	1000	964	983	706	1276	1089	1056	1021	764
1432	966	925	993	712	1234	1059	1022	1014	755

## Sheet: 7g
PC			SP
B-1a	B-1b	B-2	B-1	B-2
92.2	77.7	5.47	58.7	14
94.4	81.3	4.87	81.3	15.4
93.2	81.6	6.12	83.6	14.9
93.4	79.2	5.11	73.7	15.1
92.3	79.9	4.75	71.6	14.7
			76.3	15.1

## Sheet: 7k
	WT			dKO
0	1.06	0.98	0.96	1.03	1.05	0.95
1	1.82	1.67	1.63	1.8	1.75	1.65
2	2.08	1.92	1.89	1.96	1.98	1.85
3	2.04	1.97	1.47	2.01	2.08	1.94
4	2.18	2	1.95	1.97	2	1.88
5	1.97	1.83	1.75	1.8	1.8	1.69

## Sheet: 7l
WT	dKO
7.314	7.707
7.256	7.615
6.875	7.13
